# Supplementary material for: 6-lncRNA Assessment Model for Monitoring and Prognosis of HER2-Positive Breast Cancer: Based on Transcriptome Data
Source: Pathol Oncol Res. 2021 Apr 13;27:609083. doi: 10.3389/pore.2021.609083 (PMC8262145; doi:10.3389/pore.2021.609083)
Supplement: Supplementary file 1 [file DataSheet1.ZIP]

Archive with 14 entries (13 files):
- Supplementary materials/
- Supplementary materials/Fig S1.pdf
- Supplementary materials/Fig S2.pdf
- Supplementary materials/Fig S3.pdf
- Supplementary materials/Fig S4.pdf
- Supplementary materials/Fig S5.pdf
- Supplementary materials/Fig S6.pdf
- Supplementary materials/Fig S7.pdf
- Supplementary materials/Fig S8.pdf
- Supplementary materials/Table S1.xlsx
- Supplementary materials/Table S2.doc
- Supplementary materials/Table S3.doc
- Supplementary materials/Table S4.doc
- Supplementary materials/Table S5.doc
