# Supplementary material for: 6-lncRNA Assessment Model for Monitoring and Prognosis of HER2-Positive Breast Cancer: Based on Transcriptome Data
Source: Pathol Oncol Res. 2021 Apr 13;27:609083. doi: 10.3389/pore.2021.609083 (PMC8262145; doi:10.3389/pore.2021.609083)
Supplement: Supplementary file 1 [file DataSheet1.ZIP › Supplementary materials/Table S1.xlsx]

## Sheet: clinic_data
Table S1: Clinical data of the 113 HER2-positive breast cancer patients
sampleID	AJCC_Stage_nature2012	Age_at_Initial_Pathologic_Diagnosis_nature2012	CN_Clusters_nature2012	Converted_Stage_nature2012	Days_to_Date_of_Last_Contact_nature2012	Days_to_date_of_Death_nature2012	ER_Status_nature2012	Gender_nature2012	HER2_Final_Status_nature2012	Integrated_Clusters_no_exp__nature2012	Integrated_Clusters_unsup_exp__nature2012	Integrated_Clusters_with_PAM50__nature2012	Metastasis_Coded_nature2012	Metastasis_nature2012	Node_Coded_nature2012	Node_nature2012	OS_Time_nature2012	OS_event_nature2012	PAM50Call_RNAseq	PAM50_mRNA_nature2012	PR_Status_nature2012	RPPA_Clusters_nature2012	SigClust_Intrinsic_mRNA_nature2012	SigClust_Unsupervised_mRNA_nature2012	Survival_Data_Form_nature2012	Tumor_T1_Coded_nature2012	Tumor_nature2012	Vital_Status_nature2012	X_EVENT	X_INTEGRATION	OS.time	OS	OS.unit	X_PANCAN_CNA_PANCAN_K8	X_PANCAN_Cluster_Cluster_PANCAN	X_PANCAN_DNAMethyl_BRCA	X_PANCAN_DNAMethyl_PANCAN	X_PANCAN_RPPA_PANCAN_K8	X_PANCAN_UNC_RNAseq_PANCAN_K16	X_PANCAN_miRNA_PANCAN	X_PANCAN_mirna_BRCA	X_PANCAN_mutation_PANCAN	X_PATIENT	RFS.time	RFS	RFS.unit	X_TIME_TO_EVENT	X_TIME_TO_EVENT_UNIT	X_cohort
TCGA.A1.A0SM	Stage IIA	77	2	Stage IIA	242	NA	Positive	MALE	Positive	NA	NA	NA	Negative	M0	Negative	N0	242	0	LumA	Luminal B	Negative		-1	-3	enrollment	T_Other	T2	LIVING	0	TCGA-A1-A0SM-01	242	0	days	BRCA-LUAD+	C3-BRCA/Luminal	cluster 4	BRCA CIMP c7		BRCA nonbasal-like c7	miRNA cluster 4	cluster 4	mutation c1uster 9	TCGA-A1-A0SM	NA	NA	days	242	days	TCGA Breast Cancer (BRCA)
TCGA.A1.A0SN	Stage IIIA	50	5	Stage IIA	1196	NA	Positive	FEMALE	Positive	NA	NA	NA	Negative	M0	Positive	N1	1196	0	LumB		Positive		NA	NA	enrollment	T1	T1	LIVING	0	TCGA-A1-A0SN-01	1196	0	days	High	C3-BRCA/Luminal	cluster 3	BRCA CIMP c7		BRCA nonbasal-like c7	miRNA cluster 4	cluster 4	mutation c1uster 9	TCGA-A1-A0SN	NA	NA	days	1196	days	TCGA Breast Cancer (BRCA)
TCGA.A2.A04W	Stage IIB	50	3	No_Conversion	1948	NA	Negative	FEMALE	Positive	NA	NA	NA	Negative	M0	Positive	N1	1948	0	Her2	HER2-enriched	Negative	Her2	-11	-5	followup	T_Other	T2	LIVING	0	TCGA-A2-A04W-01	3102	0	days	Squamous	C3-BRCA/Luminal	cluster 1	Cluster 5	BRCA basal-like c6	BRCA nonbasal-like c7	miRNA c1uster 9	cluster 4	mutation cluster 3	TCGA-A2-A04W	3102	0	days	3102	days	TCGA Breast Cancer (BRCA)
TCGA.A2.A04X	Stage IIA	34	3	Stage IIA	1686	NA	Positive	FEMALE	Positive	NA	NA	NA	Negative	M0	Negative	N0	1686	0	Her2	HER2-enriched	Positive		-2	-5	followup	T_Other	T2	LIVING	0	TCGA-A2-A04X-01	1686	0	days	High	C3-BRCA/Luminal	cluster 1	BRCA CIMP c7		BRCA nonbasal-like c7	miRNA cluster 4	cluster 4	mutation c1uster 9	TCGA-A2-A04X	NA	NA	days	1686	days	TCGA Breast Cancer (BRCA)
TCGA.A2.A0CX	Stage IIA	52	3	Stage IIA	1728	NA	Positive	FEMALE	Positive	NA	NA	NA	Negative	M0	Negative	N0	1728	0	Her2	HER2-enriched	Negative	Her2	-11	-5	followup	T_Other	T2	LIVING	0	TCGA-A2-A0CX-01	1728	0	days	High	C3-BRCA/Luminal	cluster 4	BRCA CIMP c7	BRCA basal-like c6	BRCA nonbasal-like c7			mutation cluster 5	TCGA-A2-A0CX	1728	0	days	1728	days	TCGA Breast Cancer (BRCA)
TCGA.A2.A0D1	Stage IIA	76	1	Stage IIA	1051	NA	Negative	FEMALE	Positive	2	2	1	Negative	M0	Negative	N0	1051	0	Her2	HER2-enriched	Negative	Basal	-2	-6	followup	T_Other	T2	LIVING	0	TCGA-A2-A0D1-01	1051	0	days	Squamous	C3-BRCA/Luminal	cluster 3	BRCA CIMP c7	BRCA basal-like c6	BRCA nonbasal-like c7	miRNA cluster 6	cluster 1	mutation cluster 8	TCGA-A2-A0D1	1051	0	days	1051	days	TCGA Breast Cancer (BRCA)
TCGA.A2.A0EQ	Stage IIA	64	4	Stage IIA	2426	NA	Negative	FEMALE	Positive	1	1	4	Negative	M0	Negative	N0	2426	0	Her2	HER2-enriched	Negative	Basal	-2	-5	followup	T_Other	T2	LIVING	0	TCGA-A2-A0EQ-01	2426	0	days	High	C3-BRCA/Luminal	cluster 4	BRCA non-CIMP c9	BRCA basal-like c6	BRCA nonbasal-like c7	miRNA cluster 12	cluster 5	mutation cluster 8	TCGA-A2-A0EQ	2426	0	days	2426	days	TCGA Breast Cancer (BRCA)
TCGA.A2.A0EY	Stage IIB	62	3	No_Conversion	735	NA	Positive	FEMALE	Positive	1	1	4	Negative	M0	Positive	N1	735	0	LumB	Luminal B	Negative	Her2	-2	-5	followup	T_Other	T2	LIVING	0	TCGA-A2-A0EY-01	1925	0	days	High	C3-BRCA/Luminal	cluster 4	BRCA non-CIMP c9	BRCA basal-like c6	BRCA nonbasal-like c7	miRNA cluster 6	cluster 1	mutation cluster 3	TCGA-A2-A0EY	1925	0	days	1925	days	TCGA Breast Cancer (BRCA)
TCGA.A2.A0SY	Stage IIIA	62	2	No_Conversion	1347	NA	Positive	FEMALE	Positive	NA	NA	NA	Negative	M0	Positive	N1	1347	0	LumA	Luminal A	Positive		-5	-7	followup	T_Other	T3	LIVING	0	TCGA-A2-A0SY-01	1347	0	days	Iq	C3-BRCA/Luminal	cluster 4	BRCA CIMP c7		BRCA nonbasal-like c7	miRNA cluster 13	cluster 6	mutation cluster 4	TCGA-A2-A0SY	1347	0	days	1347	days	TCGA Breast Cancer (BRCA)
TCGA.A2.A0T1	Stage IIIC	55	4	No_Conversion	520	NA	Negative	FEMALE	Positive	1	1	1	Negative	M0	Positive	N3	520	0	Her2	HER2-enriched	Negative	Her2	-11	-5	followup	T_Other	T3	LIVING	0	TCGA-A2-A0T1-01	521	0	days	High	C3-BRCA/Luminal	cluster 5	Cluster 5	BRCA basal-like c6	BRCA nonbasal-like c7	miRNA cluster 4	cluster 4	mutation cluster 5	TCGA-A2-A0T1	521	0	days	521	days	TCGA Breast Cancer (BRCA)
TCGA.A2.A0YG	Stage IIIC	63	5	No_Conversion	665	NA	Positive	FEMALE	Positive	1	1	4	Negative	M0	Positive	N3	665	0	LumB	Luminal B	Positive	Her2	-2	-5	followup	T_Other	T2	LIVING	0	TCGA-A2-A0YG-01	666	0	days	High	C3-BRCA/Luminal	cluster 4	BRCA CIMP c7	BRCA basal-like c6	BRCA nonbasal-like c7	miRNA cluster 4	cluster 4	mutation cluster 2	TCGA-A2-A0YG	666	0	days	666	days	TCGA Breast Cancer (BRCA)
TCGA.A2.A1G1	Stage IIB	85	4	Stage IIB	371	NA	Negative	FEMALE	Positive	NA	NA	NA	Negative	M0	Positive	N1	371	0	Basal		Negative		NA	NA	enrollment	T_Other	T2	LIVING	0	TCGA-A2-A1G1-01	584	0	days	High	C4-BRCA/Basal	cluster 5	BRCA basal-like c8	KIRC-like c1	BRCA basal-like c8	miRNA cluster 14	cluster 6	mutation cluster 5	TCGA-A2-A1G1	584	0	days	584	days	TCGA Breast Cancer (BRCA)
TCGA.A7.A26H	Stage IIA	72	3	Stage IIA	64	NA	Positive	FEMALE	Positive	NA	NA	NA	Negative	M0	Positive	N1	64	0	LumA		Negative		NA	NA	enrollment	T1	T1	LIVING	0	TCGA-A7-A26H-01	724	0	days	BRCA-LUAD+	C3-BRCA/Luminal	cluster 4	BRCA CIMP c7	BRCA nonbasal-like c8	BRCA nonbasal-like c7	miRNA cluster 4		mutation cluster 4	TCGA-A7-A26H	311	1	days	724	days	TCGA Breast Cancer (BRCA)
TCGA.A8.A06X	Stage IIB	77	1	Stage IIB	943	943	Positive	FEMALE	Positive	NA	NA	NA	Negative	M0	Negative	N0	943	1	LumB	Luminal B	Negative	LumA/B	-2	-5	enrollment	T_Other	T3	DECEASED	1	TCGA-A8-A06X-01	943	1	days	High	C3-BRCA/Luminal	cluster 3	BRCA CIMP c7	BRCA nonbasal-like c8	BRCA nonbasal-like c7			mutation c1uster 10	TCGA-A8-A06X	NA	NA	days	943	days	TCGA Breast Cancer (BRCA)
TCGA.A8.A076	Stage IIA	66	4	Stage IIA	1641	NA	Positive	FEMALE	Positive	1	1	1	Negative	M0	Negative	N0	1641	0	LumB	HER2-enriched	Positive	Her2	-2	-5	enrollment	T_Other	T2	LIVING	0	TCGA-A8-A076-01	1642	0	days	High	C3-BRCA/Luminal	cluster 3	BRCA CIMP c7	BRCA basal-like c6	BRCA nonbasal-like c7	miRNA cluster 6	cluster 4	mutation c1uster 9	TCGA-A8-A076	1642	0	days	1642	days	TCGA Breast Cancer (BRCA)
TCGA.A8.A07B	Stage IIA	69	5	Stage IIA	1004	NA	Positive	FEMALE	Positive	NA	NA	NA	Negative	M0	Negative	N0	1004	0	LumA	HER2-enriched	Positive		-1	-3	enrollment	T_Other	T2	LIVING	0	TCGA-A8-A07B-01	1308	0	days	High	C3-BRCA/Luminal	cluster 3	BRCA CIMP c7		BRCA nonbasal-like c7	miRNA cluster 14	cluster 2	mutation cluster 2	TCGA-A8-A07B	NA	NA	days	1308	days	TCGA Breast Cancer (BRCA)
TCGA.A8.A07I	Stage IIIA	69	3	Stage IIIA	426	NA	Positive	FEMALE	Positive	1	1	1	Negative	M0	Positive	N2	426	0	Her2	HER2-enriched	Negative	Her2	-2	-5	enrollment	T_Other	T2	LIVING	0	TCGA-A8-A07I-01	426	0	days	High	C3-BRCA/Luminal	cluster 3	BRCA CIMP c7	BRCA basal-like c6	BRCA nonbasal-like c7	miRNA cluster 4	cluster 4	mutation c1uster 9	TCGA-A8-A07I	426	0	days	426	days	TCGA Breast Cancer (BRCA)
TCGA.A8.A07P	Stage IIB	68	4	Stage IIB	334	NA	Positive	FEMALE	Positive	4	3	3	Negative	M0	Positive	N1	334	0	LumA	Luminal A	Positive	LumA/B	-10	-3	enrollment	T_Other	T2	LIVING	0	TCGA-A8-A07P-01	334	0	days	Squamous	C3-BRCA/Luminal	cluster 3	BRCA CIMP c7	BRCA nonbasal-like c8	BRCA nonbasal-like c7	miRNA cluster 14	cluster 2	mutation c1uster 9	TCGA-A8-A07P	NA	NA	days	334	days	TCGA Breast Cancer (BRCA)
TCGA.A8.A08B	Stage IIA	52	3	Stage IIA	702	NA	Positive	FEMALE	Positive	NA	NA	NA	Negative	M0	Negative	N0	702	0	Her2	HER2-enriched	Negative		-1	-5	enrollment	T_Other	T2	LIVING	0	TCGA-A8-A08B-01	1156	0	days	High	C3-BRCA/Luminal	cluster 1	BRCA non-CIMP c9		BRCA nonbasal-like c7	miRNA cluster 14	cluster 7	mutation cluster 4	TCGA-A8-A08B	1156	0	days	1156	days	TCGA Breast Cancer (BRCA)
TCGA.A8.A08G	Stage IIA	41	3	Stage IIA	606	NA	Positive	FEMALE	Positive	3	3	4	Negative	M0	Negative	N0	606	0	LumB	Luminal B	Positive	LumA/B	-10	-3	enrollment	T_Other	T2	LIVING	0	TCGA-A8-A08G-01	607	0	days	High	C3-BRCA/Luminal	cluster 2	BRCA non-CIMP c9	BRCA nonbasal-like c8	BRCA nonbasal-like c7	miRNA cluster 4	cluster 4	mutation c1uster 9	TCGA-A8-A08G	607	0	days	607	days	TCGA Breast Cancer (BRCA)
TCGA.A8.A08H	Stage IIA	66	1	Stage IIA	0	NA	Positive	FEMALE	Positive	1	4	3	Negative	M0	Negative	N0	0	0	Normal	Basal-like	Positive	ReacI	-5	-8	enrollment	T_Other	T2	LIVING	NA	TCGA-A8-A08H-01	NA	NA	days	Quiet	C3-BRCA/Luminal	cluster 1	BRCA non-CIMP c9	BRCA nonbasal-like c8	BRCA nonbasal-like c7	miRNA cluster 4	cluster 4	mutation c1uster 9	TCGA-A8-A08H	NA	NA	days	NA	days	TCGA Breast Cancer (BRCA)
TCGA.A8.A08P	Stage IIIA	70	3	Stage IIIA	942	NA	Positive	FEMALE	Positive	NA	NA	NA	Negative	M0	Positive	N2	942	0	LumB	Luminal B	Positive	ReacII	-2	-5	enrollment	T_Other	T2	LIVING	0	TCGA-A8-A08P-01	943	0	days	High	C3-BRCA/Luminal	cluster 4	BRCA CIMP c7	BRCA nonbasal-like c8	BRCA nonbasal-like c7			mutation cluster 3	TCGA-A8-A08P	943	0	days	943	days	TCGA Breast Cancer (BRCA)
TCGA.A8.A08S	Stage IIA	71	NA	Stage IIA	580	NA	Positive	FEMALE	Positive	NA	NA	NA	Negative	M0	Positive	N1	580	0	LumB		Positive		NA	NA	enrollment	T1	T1	LIVING	0	TCGA-A8-A08S-01	1004	0	days	Squamous	C3-BRCA/Luminal		BRCA CIMP c7		BRCA nonbasal-like c7	miRNA cluster 4		mutation cluster 4	TCGA-A8-A08S	1004	0	days	1004	days	TCGA Breast Cancer (BRCA)
TCGA.A8.A08X	Stage IIIC	43	3	Stage IIIC	1034	NA	Negative	FEMALE	Positive	2	2	1	Negative	M0	Positive	N3	1034	0	Her2	HER2-enriched	Negative	Her2	-13	-10	enrollment	T_Other	T4	LIVING	0	TCGA-A8-A08X-01	1308	0	days	High	C3-BRCA/Luminal	cluster 1	BRCA CIMP c7	BRCA basal-like c6	BRCA nonbasal-like c7	miRNA cluster 7	cluster 3	mutation cluster 5	TCGA-A8-A08X	366	1	days	1308	days	TCGA Breast Cancer (BRCA)
TCGA.A8.A097	Stage IIB	65	5	Stage IIB	365	NA	Positive	FEMALE	Positive	NA	NA	NA	Negative	M0	Positive	N1	365	0	LumA	Luminal B	Positive		0	-2	enrollment	T_Other	T2	LIVING	0	TCGA-A8-A097-01	365	0	days	High	C3-BRCA/Luminal	cluster 2	BRCA non-CIMP c9		BRCA nonbasal-like c7	miRNA cluster 4	cluster 4	mutation cluster 5	TCGA-A8-A097	365	0	days	365	days	TCGA Breast Cancer (BRCA)
TCGA.A8.A099	Stage X	76	2	Stage IIIC	304	NA	Positive	FEMALE	Positive	4	3	3	Negative	M0	Positive	N3	304	0	LumA	Luminal A	Positive	LumA/B	-12	-3	enrollment	T_Other	T4	LIVING	0	TCGA-A8-A099-01	304	0	days	Iq	C3-BRCA/Luminal	cluster 3	BRCA CIMP c7	BRCA nonbasal-like c8	BRCA nonbasal-like c7	miRNA cluster 6	cluster 1	mutation cluster 4	TCGA-A8-A099	304	0	days	304	days	TCGA Breast Cancer (BRCA)
TCGA.A8.A09G	Stage IIIC	79	2	Stage IIIC	0	NA	Positive	FEMALE	Positive	3	2	1	Negative	M0	Positive	N3	0	0	Her2	HER2-enriched	Negative	Her2	-11	-5	enrollment	T_Other	T3	LIVING	NA	TCGA-A8-A09G-01	NA	NA	days	Iq	C3-BRCA/Luminal	cluster 1	BRCA non-CIMP c9	BRCA basal-like c6	BRCA nonbasal-like c7	miRNA cluster 7	cluster 3	mutation c1uster 9	TCGA-A8-A09G	NA	NA	days	NA	days	TCGA Breast Cancer (BRCA)
TCGA.A8.A09I	Stage IIA	84	5	Stage IIA	1006	NA	Positive	FEMALE	Positive	1	1	4	Negative	M0	Negative	N0	1006	0	LumB	Luminal B	Positive	Her2	-2	-5	enrollment	T_Other	T2	LIVING	0	TCGA-A8-A09I-01	1371	0	days	BRCA-LUAD+	C3-BRCA/Luminal	cluster 3	BRCA CIMP c7	BRCA basal-like c6	BRCA nonbasal-like c7	miRNA cluster 4	cluster 4	mutation c1uster 9	TCGA-A8-A09I	1371	0	days	1371	days	TCGA Breast Cancer (BRCA)
TCGA.A8.A09N	Stage IIIC	57	1	Stage IIIC	31	NA	Positive	FEMALE	Positive	NA	NA	NA	Negative	M0	Positive	N3	31	0	LumB	Luminal B	Positive		0	-3	enrollment	T_Other	T2	LIVING	0	TCGA-A8-A09N-01	31	0	days	Squamous	C3-BRCA/Luminal	cluster 4	BRCA CIMP c7		BRCA nonbasal-like c7	miRNA cluster 4	cluster 7	mutation cluster 5	TCGA-A8-A09N	NA	NA	days	31	days	TCGA Breast Cancer (BRCA)
TCGA.A8.A0A7	Stage IIB	57	3	Stage IIB	30	NA	Negative	FEMALE	Positive	1	1	1	Negative	M0	Positive	N1	30	0	Her2	HER2-enriched	Negative	Her2	-2	-5	enrollment	T_Other	T2	LIVING	0	TCGA-A8-A0A7-01	30	0	days	High	C3-BRCA/Luminal	cluster 1	BRCA non-CIMP c9	BRCA basal-like c6	BRCA nonbasal-like c7	miRNA cluster 4	cluster 4	mutation cluster 4	TCGA-A8-A0A7	NA	NA	days	30	days	TCGA Breast Cancer (BRCA)
TCGA.AC.A23C		62	3	Stage IIB	29	NA	Positive	FEMALE	Positive	NA	NA	NA	Negative	M0	Positive	N1	29	0	LumA		Positive		NA	NA	enrollment	T_Other	T2	LIVING	0	TCGA-AC-A23C-01	585	0	days	Iq	C3-BRCA/Luminal	cluster 4	BRCA CIMP c7	BRCA nonbasal-like c8	BRCA nonbasal-like c7	miRNA cluster 7	cluster 7	mutation cluster 4	TCGA-AC-A23C	585	0	days	585	days	TCGA Breast Cancer (BRCA)
TCGA.AC.A23H		90	3	Stage IIA	81	NA	Positive	FEMALE	Positive	NA	NA	NA	Negative	M0	Negative	N0	81	0	Her2		Negative		NA	NA	enrollment	T_Other	T2	LIVING	1	TCGA-AC-A23H-01	174	1	days	High		cluster 3	BRCA CIMP c7		BRCA nonbasal-like c7	miRNA cluster 4			TCGA-AC-A23H	174	0	days	174	days	TCGA Breast Cancer (BRCA)
TCGA.AN.A04C	Stage IIB	51	3	No_Conversion	54	NA	Negative	FEMALE	Positive	NA	NA	NA	Negative	M0	Positive	N1	54	0	Her2	HER2-enriched	Negative		-11	-9	enrollment	T_Other	T2	LIVING	0	TCGA-AN-A04C-01	54	0	days	High	C3-BRCA/Luminal	cluster 4	BRCA non-CIMP c9		BRCA nonbasal-like c7	miRNA cluster 6	cluster 5	mutation cluster 3	TCGA-AN-A04C	NA	NA	days	54	days	TCGA Breast Cancer (BRCA)
TCGA.AN.A0AJ	Stage IIB	79	5	No_Conversion	243	NA	Positive	FEMALE	Positive	1	1	4	Negative	M0	Negative	N0	243	0	LumB	Luminal B	Positive	LumA	-2	-5	enrollment	T_Other	T3	LIVING	0	TCGA-AN-A0AJ-01	303	0	days	High	C3-BRCA/Luminal	cluster 3	BRCA CIMP c7	BRCA nonbasal-like c8	BRCA nonbasal-like c7	miRNA cluster 4	cluster 4	mutation cluster 2	TCGA-AN-A0AJ	303	0	days	303	days	TCGA Breast Cancer (BRCA)
TCGA.AN.A0FD	Stage IIA	71	1	No_Conversion	195	NA	Positive	FEMALE	Positive	3	3	3	Negative	M0	Negative	N0	195	0	LumA	Luminal A	Positive	LumA/B	-8	-3	enrollment	T_Other	T2	LIVING	0	TCGA-AN-A0FD-01	196	0	days	BRCA-LUAD+	C3-BRCA/Luminal	cluster 2	BRCA non-CIMP c9	BRCA nonbasal-like c8	BRCA nonbasal-like c7	miRNA cluster 4	cluster 4	mutation c1uster 9	TCGA-AN-A0FD	NA	NA	days	196	days	TCGA Breast Cancer (BRCA)
TCGA.AN.A0FT	Stage IIB	63	3	No_Conversion	183	NA	Positive	FEMALE	Positive	4	5	3	Negative	M0	Positive	N1	183	0	LumA	Luminal A	Positive	Her2	-2	-3	enrollment	T_Other	T2	LIVING	0	TCGA-AN-A0FT-01	214	0	days	High	C3-BRCA/Luminal	cluster 3	BRCA CIMP c7	BRCA basal-like c6	BRCA nonbasal-like c7	miRNA cluster 6	cluster 5	mutation cluster 5	TCGA-AN-A0FT	NA	NA	days	214	days	TCGA Breast Cancer (BRCA)
TCGA.AN.A0FV	Stage IIA	58	1	No_Conversion	10	NA	Negative	FEMALE	Positive	1	1	1	Negative	M0	Negative	N0	10	0	Her2	HER2-enriched	Negative	Her2	-11	-5	enrollment	T_Other	T2	LIVING	0	TCGA-AN-A0FV-01	10	0	days	BRCA-LUAD+	C3-BRCA/Luminal	cluster 2	BRCA non-CIMP c9	BRCA basal-like c6	BRCA nonbasal-like c7	miRNA cluster 6	cluster 4	mutation cluster 5	TCGA-AN-A0FV	NA	NA	days	10	days	TCGA Breast Cancer (BRCA)
TCGA.AO.A0JE	Stage IIIA	53	5	No_Conversion	1965	NA	Negative	FEMALE	Positive	1	1	1	Negative	M0	Positive	N2	1965	0	Her2	HER2-enriched	Negative	Her2	-11	-5	followup	T_Other	T2	LIVING	0	TCGA-AO-A0JE-01	2335	0	days	High	C3-BRCA/Luminal	cluster 4	BRCA CIMP c7	BRCA basal-like c6	BRCA nonbasal-like c7	miRNA cluster 7	cluster 4	mutation cluster 3	TCGA-AO-A0JE	2335	0	days	2335	days	TCGA Breast Cancer (BRCA)
TCGA.AO.A0JM	Stage IIB	40	3	No_Conversion	1826	NA	Positive	FEMALE	Positive	4	5	4	Negative	M0	Positive	N1	1826	0	LumB	Luminal B	Positive	ReacII	-2	-5	followup	T_Other	T2	LIVING	0	TCGA-AO-A0JM-01	2184	0	days	High	C3-BRCA/Luminal	cluster 3	BRCA CIMP c7	KIRC-like c1	BRCA nonbasal-like c7	miRNA cluster 12	cluster 5	mutation c1uster 9	TCGA-AO-A0JM	2184	0	days	2184	days	TCGA Breast Cancer (BRCA)
TCGA.AO.A12C	Stage IIB	42	2	No_Conversion	1993	NA	Positive	FEMALE	Positive	NA	NA	NA	Negative	M0	Positive	N1	1993	0	LumA	Luminal A	Positive	ReacI	-5	-7	followup	T_Other	T2	LIVING	0	TCGA-AO-A12C-01	2372	0	days	Kirc+	C3-BRCA/Luminal	cluster 4	BRCA non-CIMP c9	BRCA nonbasal-like c8	BRCA nonbasal-like c7	miRNA cluster 13	cluster 6		TCGA-AO-A12C	2372	0	days	2372	days	TCGA Breast Cancer (BRCA)
TCGA.AO.A12D	Stage IIA	43	3	No_Conversion	1948	NA	Negative	FEMALE	Positive	2	2	1	Negative	M0	Positive	N1	1948	0	Her2	HER2-enriched	Negative	Her2	-11	-10	followup	T1	T1	LIVING	0	TCGA-AO-A12D-01	2515	0	days	High	C3-BRCA/Luminal	cluster 5	Cluster 5	BRCA basal-like c6	BRCA nonbasal-like c7	miRNA cluster 7	cluster 3	mutation cluster 5	TCGA-AO-A12D	2515	0	days	2515	days	TCGA Breast Cancer (BRCA)
TCGA.AQ.A04H	Stage IIIA	61	5	No_Conversion	439	NA	Positive	FEMALE	Positive	NA	NA	NA			Positive	N2	439	0	LumB	Luminal B	Positive		-10	-3	followup	T_Other	T2	LIVING	0	TCGA-AQ-A04H-01	754	0	days	High	C3-BRCA/Luminal	cluster 3	BRCA CIMP c7		BRCA nonbasal-like c7	miRNA c1uster 10	cluster 7	mutation cluster 5	TCGA-AQ-A04H	754	0	days	754	days	TCGA Breast Cancer (BRCA)
TCGA.AQ.A04L	Stage IIA	48	1	Stage IIA	3344	NA	Positive	FEMALE	Positive	2	2	2	Negative	M0	Negative	N0	3344	0	LumA	Luminal A	Negative	ReacI	-1	-5	followup	T_Other	T2	LIVING	0	TCGA-AQ-A04L-01	3957	0	days	High	C3-BRCA/Luminal	cluster 3	BRCA CIMP c7	KIRC-like c1	BRCA nonbasal-like c7	miRNA cluster 7	cluster 3	mutation cluster 13	TCGA-AQ-A04L	3957	0	days	3957	days	TCGA Breast Cancer (BRCA)
TCGA.AQ.A0Y5	Stage IIIA	70	3	Stage IIIA	NA	161	Positive	FEMALE	Positive	NA	NA	NA	Negative	M0	Positive	N2	161	1	LumA		Positive		NA	NA	followup	T_Other	T2	DECEASED	1	TCGA-AQ-A0Y5-01	172	1	days	High	C3-BRCA/Luminal	cluster 4	BRCA CIMP c7		BRCA nonbasal-like c7	miRNA cluster 4	cluster 4	mutation cluster 4	TCGA-AQ-A0Y5	NA	NA	days	172	days	TCGA Breast Cancer (BRCA)
TCGA.AQ.A1H2	Stage IIIA	84	5	Stage IIIA	197	NA	Positive	FEMALE	Positive	NA	NA	NA	Negative	M0	Positive	N2	197	0	LumA		Positive		NA	NA	enrollment	T_Other	T2	LIVING	0	TCGA-AQ-A1H2-01	475	0	days	Squamous	C3-BRCA/Luminal	cluster 2	BRCA CIMP c7	BRCA nonbasal-like c8	BRCA nonbasal-like c7	miRNA cluster 6	cluster 1	mutation cluster 4	TCGA-AQ-A1H2	475	0	days	475	days	TCGA Breast Cancer (BRCA)
TCGA.AR.A0TQ	Stage III	27	3	No_Conversion	1500	NA	Positive	FEMALE	Positive	1	1	4	Negative	M0	Positive	N1	1500	0	LumB	Luminal B	Negative	Her2	-2	-5	enrollment	T_Other	T3	LIVING	0	TCGA-AR-A0TQ-01	2991	0	days	High	C3-BRCA/Luminal	cluster 4	BRCA CIMP c7	BRCA basal-like c6	BRCA nonbasal-like c7	miRNA cluster 4	cluster 4	mutation cluster 4	TCGA-AR-A0TQ	2991	0	days	2991	days	TCGA Breast Cancer (BRCA)
TCGA.AR.A0TX	Stage II	64	1	No_Conversion	15	NA	Positive	FEMALE	Positive	2	2	1	Negative	M0	Positive	N1	15	0	Her2	HER2-enriched	Positive	ReacII	-11	-5	enrollment	T1	T1	LIVING	0	TCGA-AR-A0TX-01	1972	0	days	High	C3-BRCA/Luminal	cluster 1	Cluster 5	BRCA basal-like c6	BRCA nonbasal-like c7	miRNA cluster 6	cluster 1	mutation cluster 8	TCGA-AR-A0TX	1972	0	days	1972	days	TCGA Breast Cancer (BRCA)
TCGA.AR.A1AX	Stage I	64	4	Stage I	1103	NA	Positive	FEMALE	Positive	3	1	3	Negative	M0	Negative	N0	1103	0	LumA	Luminal A	Positive	ReacII	0	-5	enrollment	T1	T1	LIVING	0	TCGA-AR-A1AX-01	2629	0	days	Squamous	C5-KIRC	cluster 5	Low purity c2	KIRC-like c1	BRCA nonbasal-like c7	miRNA cluster 4	cluster 6	mutation c1uster 9	TCGA-AR-A1AX	2629	0	days	2629	days	TCGA Breast Cancer (BRCA)
TCGA.AR.A24U	Stage II	47	4	Stage IIA	1623	NA	Negative	FEMALE	Positive	NA	NA	NA	Negative	M0	Positive	N1	1623	0	Her2		Negative		NA	NA	enrollment	T1	T1	LIVING	0	TCGA-AR-A24U-01	3128	0	days	High	C3-BRCA/Luminal	cluster 1	BRCA non-CIMP c9	BRCA basal-like c6	BRCA nonbasal-like c7	miRNA cluster 7	cluster 7	mutation c1uster 9	TCGA-AR-A24U	3128	0	days	3128	days	TCGA Breast Cancer (BRCA)
TCGA.AR.A250	Stage II	58	3	Stage IIA	1707	NA	Positive	FEMALE	Positive	NA	NA	NA	Negative	M0	Negative	N0	1707	0	LumB		Negative		NA	NA	enrollment	T_Other	T2	LIVING	0	TCGA-AR-A250-01	2707	0	days	BRCA-LUAD+	C3-BRCA/Luminal	cluster 3	BRCA CIMP c7	BRCA nonbasal-like c8	BRCA nonbasal-like c7	miRNA cluster 4	cluster 4	mutation c1uster 9	TCGA-AR-A250	2707	0	days	2707	days	TCGA Breast Cancer (BRCA)
TCGA.AR.A254	Stage III	50	3	Stage IIIA	1212	NA	Positive	FEMALE	Positive	NA	NA	NA	Negative	M0	Positive	N2	1212	0	Her2		Positive		NA	NA	enrollment	T_Other	T2	LIVING	0	TCGA-AR-A254-01	2605	0	days	High	C3-BRCA/Luminal	cluster 4	BRCA CIMP c7	BRCA basal-like c6	BRCA nonbasal-like c7	miRNA cluster 4		mutation cluster 5	TCGA-AR-A254	2605	0	days	2605	days	TCGA Breast Cancer (BRCA)
TCGA.AR.A255	Stage I	62	5	Stage I	1058	NA	Positive	FEMALE	Positive	NA	NA	NA	Negative	M0	Negative	N0	1058	0	LumA		Positive		NA	NA	enrollment	T1	T1	LIVING	0	TCGA-AR-A255-01	2161	0	days	High	C3-BRCA/Luminal	cluster 3	BRCA CIMP c7	KIRC-like c1	BRCA nonbasal-like c7	miRNA cluster 13		mutation cluster 4	TCGA-AR-A255	2161	0	days	2161	days	TCGA Breast Cancer (BRCA)
TCGA.B6.A0I9	Stage IV	62	5	No_Conversion	369	369	Indeterminate	FEMALE	Positive	1	1	1	Positive	M1	Negative	N0	369	1	Her2	HER2-enriched	Positive	Her2	-2	-5	followup	T_Other	T3	DECEASED	1	TCGA-B6-A0I9-01	362	1	days	BRCA-LUAD+	C3-BRCA/Luminal	cluster 4	BRCA CIMP c7	BRCA basal-like c6	BRCA nonbasal-like c7	miRNA cluster 4	cluster 4	mutation cluster 5	TCGA-B6-A0I9	362	0	days	362	days	TCGA Breast Cancer (BRCA)
TCGA.B6.A0RH	Stage IIA	51	2	Stage IIA	5748	NA	Positive	FEMALE	Positive	3	3	3	Negative	M0	Negative	N0	5748	0	Her2	HER2-enriched	Positive	ReacII	-1	-5	followup	T_Other	T2	LIVING	1	TCGA-B6-A0RH-01	6456	1	days	High	C3-BRCA/Luminal	cluster 2	BRCA non-CIMP c9	BRCA basal-like c6	BRCA nonbasal-like c7	miRNA cluster 4	cluster 6	mutation cluster 3	TCGA-B6-A0RH	6456	0	days	6456	days	TCGA Breast Cancer (BRCA)
TCGA.B6.A1KF	Stage IIB	68	1	Stage IIB	3088	NA	Negative	FEMALE	Positive	NA	NA	NA	Negative	M0	Positive	N1	3088	0	Basal		Negative		NA	NA	followup	T_Other	T2	LIVING	0	TCGA-B6-A1KF-01	3088	0	days	High	C4-BRCA/Basal	cluster 4	BRCA basal-like c8		BRCA basal-like c8	miRNA cluster 12	cluster 5	mutation c1uster 9	TCGA-B6-A1KF	3088	0	days	3088	days	TCGA Breast Cancer (BRCA)
TCGA.B6.A1KN	Stage IIIB	57	5	Stage IIIC	4233	NA	Negative	FEMALE	Positive	NA	NA	NA	Negative	M0	Positive	N1	4233	0	LumB		Negative		NA	NA	followup	T_Other	T4	LIVING	0	TCGA-B6-A1KN-01	4233	0	days	Squamous	C3-BRCA/Luminal	cluster 3	BRCA CIMP c7		BRCA nonbasal-like c7	miRNA cluster 4	cluster 6	mutation cluster 5	TCGA-B6-A1KN	4233	0	days	4233	days	TCGA Breast Cancer (BRCA)
TCGA.BH.A0AW	Stage IIA	56	3	No_Conversion	622	NA	Positive	FEMALE	Positive	NA	NA	NA	Negative	M0	Positive	N1	622	0	Her2	HER2-enriched	Negative		-11	-5	followup	T1	T1	LIVING	0	TCGA-BH-A0AW-01	622	0	days	High	C3-BRCA/Luminal	cluster 1	BRCA non-CIMP c9		BRCA nonbasal-like c7	miRNA cluster 12	cluster 5	mutation cluster 5	TCGA-BH-A0AW	622	0	days	622	days	TCGA Breast Cancer (BRCA)
TCGA.BH.A0B4	Stage IIIA	65	5	No_Conversion	1191	NA	Positive	MALE	Positive	1	3	3	Negative	M0	Positive	N2	1191	0	LumA	Luminal A	Positive	ReacII	-3	-3	followup	T_Other	T2	LIVING	0	TCGA-BH-A0B4-01	1191	0	days	High	C3-BRCA/Luminal	cluster 4	BRCA CIMP c7	BRCA nonbasal-like c8	BRCA nonbasal-like c7	miRNA cluster 4	cluster 6	mutation c1uster 9	TCGA-BH-A0B4	1191	0	days	1191	days	TCGA Breast Cancer (BRCA)
TCGA.BH.A0B7	Stage IIB	42	3	Stage IIB	1733	NA	Positive	FEMALE	Positive	2	2	1	Negative	M0	Positive	N1	1733	0	Her2	HER2-enriched	Positive	Her2	-11	-8	enrollment	T_Other	T2	LIVING	0	TCGA-BH-A0B7-01	2559	0	days	High	C3-BRCA/Luminal	cluster 5	BRCA basal-like c8	BRCA basal-like c6	BRCA nonbasal-like c7	miRNA cluster 7	cluster 3	mutation cluster 5	TCGA-BH-A0B7	2559	0	days	2559	days	TCGA Breast Cancer (BRCA)
TCGA.BH.A0C0	Stage IIA	62	3	No_Conversion	1270	NA	Positive	FEMALE	Positive	1	1	4	Negative	M0	Positive	N1	1270	0	LumB	Luminal B	Positive	Basal	-2	-5	followup	T1	T1	LIVING	0	TCGA-BH-A0C0-01	1270	0	days	High	C3-BRCA/Luminal	cluster 4	BRCA CIMP c7	BRCA nonbasal-like c8	BRCA nonbasal-like c7	miRNA cluster 4	cluster 4	mutation cluster 5	TCGA-BH-A0C0	NA	NA	days	1270	days	TCGA Breast Cancer (BRCA)
TCGA.BH.A0C7	Stage IIB	48	5	Stage IIB	1305	NA	Positive	FEMALE	Positive	1	3	4	Negative	M0	Positive	N1	1305	0	LumB	Luminal B	Negative	LumA/B	0	-3	enrollment	T_Other	T2	LIVING	0	TCGA-BH-A0C7-01	2767	0	days	BRCA-LUAD+	C3-BRCA/Luminal	cluster 4	BRCA CIMP c7	BRCA nonbasal-like c8	BRCA nonbasal-like c7	miRNA cluster 4	cluster 4	mutation c1uster 9	TCGA-BH-A0C7	2767	0	days	2767	days	TCGA Breast Cancer (BRCA)
TCGA.BH.A0DD	Stage IIB	58	3	Stage IIB	1393	NA	Positive	MALE	Positive	1	3	4	Negative	M0	Positive	N1	1393	0	LumB	Luminal B	Positive	LumA/B	-6	-3	enrollment	T_Other	T2	LIVING	0	TCGA-BH-A0DD-01	2486	0	days	High	C3-BRCA/Luminal	cluster 4	BRCA CIMP c7	BRCA nonbasal-like c8	BRCA nonbasal-like c7	miRNA cluster 4	cluster 4	mutation cluster 4	TCGA-BH-A0DD	2486	0	days	2486	days	TCGA Breast Cancer (BRCA)
TCGA.BH.A0DZ	Stage IIB	43	5	No_Conversion	495	NA	Positive	FEMALE	Positive	NA	NA	NA	Negative	M0	Positive	N1	495	0	LumA	HER2-enriched	Positive		-2	-3	followup	T_Other	T2	LIVING	0	TCGA-BH-A0DZ-01	495	0	days	Squamous	C3-BRCA/Luminal	cluster 4	BRCA CIMP c7		BRCA nonbasal-like c7	miRNA cluster 4	cluster 4	mutation cluster 2	TCGA-BH-A0DZ	NA	NA	days	495	days	TCGA Breast Cancer (BRCA)
TCGA.BH.A0EE	Stage IIB	68	5	Stage IIB	943	NA	Negative	FEMALE	Positive	2	3	1	Negative	M0	Negative	N0	943	0	Her2	HER2-enriched	Negative	Basal	-11	-9	followup	T_Other	T3	LIVING	0	TCGA-BH-A0EE-01	943	0	days	High	C3-BRCA/Luminal	cluster 1	Cluster 6	BRCA basal-like c6	BRCA nonbasal-like c7	miRNA c1uster 10	cluster 7	mutation cluster 4	TCGA-BH-A0EE	NA	NA	days	943	days	TCGA Breast Cancer (BRCA)
TCGA.BH.A18M	Stage IIB	39	2	Stage IIIA	2207	2207	Positive	FEMALE	Positive	3	4	3	Negative	M0	Positive	N1	2207	1	LumA	Luminal A	Positive	ReacI	-5	-7	enrollment	T_Other	T3	DECEASED	1	TCGA-BH-A18M-01	2207	1	days	Iq	C3-BRCA/Luminal	cluster 1	BRCA non-CIMP c9	BRCA nonbasal-like c8	BRCA nonbasal-like c7	miRNA cluster 13	cluster 6	mutation cluster 4	TCGA-BH-A18M	NA	NA	days	2207	days	TCGA Breast Cancer (BRCA)
TCGA.BH.A18R	Stage IB	50	3	No_Conversion	1099	1141	Indeterminate	FEMALE	Positive	1	1	1	Negative	M0	Positive	N1	1141	1	Her2	HER2-enriched	Negative	Her2	-2	0	enrollment	T_Other	T2	DECEASED	1	TCGA-BH-A18R-01	1142	1	days	High	C3-BRCA/Luminal	cluster 4	BRCA CIMP c7	BRCA basal-like c6	BRCA nonbasal-like c7	miRNA cluster 4	cluster 4	mutation c1uster 9	TCGA-BH-A18R	NA	NA	days	1142	days	TCGA Breast Cancer (BRCA)
TCGA.BH.A18U	Stage IIIA	72	3	Stage IIIA	1317	1563	Positive	FEMALE	Positive	4	5	4	Negative	M0	Positive	N2	1563	1	LumB	Luminal B	Positive	ReacI	-2	-5	enrollment	T_Other	T2	DECEASED	1	TCGA-BH-A18U-01	1563	1	days	High	C3-BRCA/Luminal	cluster 3	BRCA CIMP c7	KIRC-like c1	BRCA nonbasal-like c7	miRNA cluster 12	cluster 5	mutation cluster 13	TCGA-BH-A18U	NA	NA	days	1563	days	TCGA Breast Cancer (BRCA)
TCGA.BH.A1EN	Stage IIA	78	3	Stage IIA	NA	2052	Negative	FEMALE	Positive	NA	NA	NA	Negative	M0	Negative	N0	2052	1	Her2		Negative		NA	NA	enrollment	T_Other	T2	DECEASED	1	TCGA-BH-A1EN-01	2127	1	days	High	C3-BRCA/Luminal	cluster 3	BRCA CIMP c7	BRCA basal-like c6	BRCA nonbasal-like c7	miRNA cluster 7	cluster 3	mutation c1uster 9	TCGA-BH-A1EN	NA	NA	days	2127	days	TCGA Breast Cancer (BRCA)
TCGA.BH.A1F2	Stage IIIB	53	5	Stage	NA	959	Positive	FEMALE	Positive	NA	NA	NA	Negative	M0	Positive	N1	959	1	LumB		Positive		NA	NA	enrollment	T_Other	T4	DECEASED	1	TCGA-BH-A1F2-01	959	1	days	High	C3-BRCA/Luminal	cluster 2	BRCA CIMP c7	BRCA basal-like c6	BRCA nonbasal-like c7	miRNA c1uster 9	cluster 6	mutation cluster 14	TCGA-BH-A1F2	NA	NA	days	959	days	TCGA Breast Cancer (BRCA)
TCGA.BH.A1FU	Stage IA	44	4	Stage I	NA	2192	Negative	FEMALE	Positive	NA	NA	NA	Negative	M0	Negative	N0	2192	1	Normal		Negative		NA	NA	enrollment	T1	T1	DECEASED	1	TCGA-BH-A1FU-01	1688	1	days	Kirc+	C3-BRCA/Luminal	cluster 1	Cluster 5		BRCA nonbasal-like c7	miRNA cluster 4	cluster 6	mutation cluster 5	TCGA-BH-A1FU	NA	NA	days	1688	days	TCGA Breast Cancer (BRCA)
TCGA.C8.A12L	Stage IIA	67	1	Stage IIA	0	NA	Negative	FEMALE	Positive	1	1	1	Negative	M0	Negative	N0	0	0	Her2	HER2-enriched	Negative	Her2	-11	-9	enrollment	T_Other	T2	LIVING	0	TCGA-C8-A12L-01	363	0	days	High	C3-BRCA/Luminal	cluster 4	BRCA CIMP c7	BRCA basal-like c6	BRCA nonbasal-like c7	miRNA cluster 4	cluster 4	mutation cluster 3	TCGA-C8-A12L	363	0	days	363	days	TCGA Breast Cancer (BRCA)
TCGA.C8.A12P	Stage IIB	55	3	No_Conversion	0	NA	Negative	FEMALE	Positive	1	1	1	Negative	M0	Positive	N1	0	0	Her2	HER2-enriched	Negative	Her2	-11	-10	enrollment	T_Other	T2	LIVING	0	TCGA-C8-A12P-01	358	0	days	High	C3-BRCA/Luminal	cluster 1	BRCA non-CIMP c9	BRCA basal-like c6	BRCA nonbasal-like c7	miRNA cluster 4	cluster 4	mutation cluster 5	TCGA-C8-A12P	358	0	days	358	days	TCGA Breast Cancer (BRCA)
TCGA.C8.A12Q	Stage IIIA	78	5	No_Conversion	0	NA	Negative	FEMALE	Positive	1	1	1	Negative	M0	Positive	N2	0	0	Her2	HER2-enriched	Negative	Her2	-11	-5	enrollment	T1	T1	LIVING	1	TCGA-C8-A12Q-01	385	1	days	High	C3-BRCA/Luminal	cluster 2	Cluster 5	BRCA basal-like c6	BRCA nonbasal-like c7	miRNA cluster 4	cluster 4	mutation cluster 5	TCGA-C8-A12Q	NA	NA	days	385	days	TCGA Breast Cancer (BRCA)
TCGA.C8.A12T	Stage IIA	43	4	Stage IIA	0	NA	Positive	FEMALE	Positive	1	1	1	Negative	M0	Negative	N0	0	0	Her2	HER2-enriched	Positive	ReacII	-2	-1	enrollment	T_Other	T2	LIVING	NA	TCGA-C8-A12T-01	NA	NA	days	Squamous	C3-BRCA/Luminal	cluster 4	BRCA CIMP c7	BRCA nonbasal-like c8	BRCA nonbasal-like c7	miRNA cluster 4	cluster 4	mutation cluster 4	TCGA-C8-A12T	NA	NA	days	NA	days	TCGA Breast Cancer (BRCA)
TCGA.C8.A12Z	Stage II	45	2	Stage IIB	0	NA	Negative	FEMALE	Positive	1	1	1	Negative	M0	Positive	N1	0	0	Her2	HER2-enriched	Negative	Her2	-11	-5	enrollment	T_Other	T2	LIVING	0	TCGA-C8-A12Z-01	382	0	days	BRCA-LUAD+	C3-BRCA/Luminal	cluster 4	BRCA CIMP c7	BRCA basal-like c6	BRCA nonbasal-like c7	miRNA cluster 4	cluster 4	mutation cluster 3	TCGA-C8-A12Z	382	0	days	382	days	TCGA Breast Cancer (BRCA)
TCGA.C8.A132	Stage II	56	5	Stage IIB	0	NA	Positive	FEMALE	Positive	2	3	3	Negative	M0	Positive	N1	0	0	LumA	Luminal A	Positive	Her2	-2	-4	enrollment	T_Other	T2	LIVING	0	TCGA-C8-A132-01	383	0	days	Squamous	C3-BRCA/Luminal	cluster 1	BRCA non-CIMP c9	BRCA basal-like c6	BRCA nonbasal-like c7	miRNA c1uster 9	cluster 5	mutation c1uster 9	TCGA-C8-A132	383	0	days	383	days	TCGA Breast Cancer (BRCA)
TCGA.C8.A135	Stage II	64	1	Stage IIB	0	NA	Negative	FEMALE	Positive	2	2	1	Negative	M0	Positive	N1	0	0	Her2	HER2-enriched	Negative	Her2	-11	-5	enrollment	T_Other	T2	LIVING	0	TCGA-C8-A135-01	393	0	days	High	C3-BRCA/Luminal	cluster 1	Cluster 5	BRCA basal-like c6	BRCA nonbasal-like c7	miRNA cluster 4	cluster 7	mutation cluster 3	TCGA-C8-A135	393	0	days	393	days	TCGA Breast Cancer (BRCA)
TCGA.C8.A137	Stage II	34	5	Stage IIB	3	NA	Negative	FEMALE	Positive	NA	NA	NA	Negative	M0	Positive	N1	3	0	Her2	HER2-enriched	Negative	Her2	-11	-5	enrollment	T_Other	T2	LIVING	0	TCGA-C8-A137-01	379	0	days	Kirc+	C3-BRCA/Luminal	cluster 4	BRCA CIMP c7	BRCA basal-like c6	BRCA nonbasal-like c7			mutation c1uster 9	TCGA-C8-A137	136	1	days	379	days	TCGA Breast Cancer (BRCA)
TCGA.C8.A138	Stage III	54	2	Stage IIIA	7	NA	Positive	FEMALE	Positive	3	2	1	Negative	M0	Positive	N2	7	0	Her2	HER2-enriched	Negative	Basal	-2	-5	enrollment	T_Other	T2	LIVING	0	TCGA-C8-A138-01	380	0	days	High	C3-BRCA/Luminal	cluster 2	BRCA non-CIMP c9	BRCA nonbasal-like c8	BRCA nonbasal-like c7	miRNA cluster 6	cluster 1	mutation cluster 5	TCGA-C8-A138	380	0	days	380	days	TCGA Breast Cancer (BRCA)
TCGA.C8.A1HF	Stage IIA	48	2	Stage IIA	0	NA	Negative	FEMALE	Positive	NA	NA	NA	Negative	M0	Negative	N0	0	0	Her2	HER2-enriched	Positive		-11	-5	enrollment	T_Other	T2	LIVING	0	TCGA-C8-A1HF-01	332	0	days	Squamous	C3-BRCA/Luminal	cluster 2	BRCA non-CIMP c9	BRCA basal-like c6	BRCA nonbasal-like c7	miRNA cluster 4	cluster 6	mutation cluster 3	TCGA-C8-A1HF	332	0	days	332	days	TCGA Breast Cancer (BRCA)
TCGA.C8.A1HK	Stage IIB	53	5	Stage IIB	7	NA	Negative	FEMALE	Positive	NA	NA	NA	Negative	M0	Positive	N1	7	0	Her2		Negative		NA	NA	enrollment	T_Other	T2	LIVING	0	TCGA-C8-A1HK-01	366	0	days	BRCA-LUAD+	C3-BRCA/Luminal	cluster 4	BRCA non-CIMP c9	BRCA basal-like c6	BRCA nonbasal-like c7	miRNA cluster 6	cluster 1	mutation cluster 5	TCGA-C8-A1HK	366	0	days	366	days	TCGA Breast Cancer (BRCA)
TCGA.C8.A1HL	Stage IIIA	38	5	Stage IIIA	2	NA	Positive	FEMALE	Positive	NA	NA	NA	Negative	M0	Positive	N1	2	0	LumB	Luminal B	Negative		-2	-3	enrollment	T_Other	T3	LIVING	0	TCGA-C8-A1HL-01	317	0	days	BRCA-LUAD+	C3-BRCA/Luminal	cluster 2	BRCA non-CIMP c9	BRCA nonbasal-like c8	BRCA nonbasal-like c7	miRNA cluster 12	cluster 4	mutation c1uster 9	TCGA-C8-A1HL	317	0	days	317	days	TCGA Breast Cancer (BRCA)
TCGA.C8.A26W	Stage II	58	1	Stage IIB	7	NA	Positive	FEMALE	Positive	NA	NA	NA	Negative	M0	Positive	N1	7	0	LumB		Positive		NA	NA	enrollment	T_Other	T2	LIVING	0	TCGA-C8-A26W-01	381	0	days	Squamous	C3-BRCA/Luminal	cluster 1	BRCA non-CIMP c9	BRCA nonbasal-like c8	BRCA nonbasal-like c7	miRNA cluster 12		mutation cluster 8	TCGA-C8-A26W	381	0	days	381	days	TCGA Breast Cancer (BRCA)
TCGA.C8.A275	Stage IIA	56	3	Stage IIA	1	NA		FEMALE	Positive	NA	NA	NA	Negative	M0	Positive	N1	1	0	Her2				NA	NA	enrollment	T1	T1	LIVING	0	TCGA-C8-A275-01	1	0	days	Kirc+	C3-BRCA/Luminal	cluster 4	BRCA CIMP c7	BRCA basal-like c6	BRCA nonbasal-like c7	miRNA cluster 4		mutation cluster 5	TCGA-C8-A275	NA	NA	days	1	days	TCGA Breast Cancer (BRCA)
TCGA.C8.A278	Stage IIIA	61	4	Stage IIIA	1	NA	Negative	FEMALE	Positive	NA	NA	NA	Negative	M0	Positive	N2	1	0	Her2		Negative		NA	NA	enrollment	T_Other	T2	LIVING	0	TCGA-C8-A278-01	297	0	days	High	C3-BRCA/Luminal	cluster 4	BRCA CIMP c7	BRCA basal-like c6	BRCA nonbasal-like c7	miRNA cluster 7		mutation cluster 3	TCGA-C8-A278	297	0	days	297	days	TCGA Breast Cancer (BRCA)
TCGA.D8.A140	Stage IIB	62	NA	Stage IIB	403	NA	Positive	FEMALE	Positive	NA	NA	NA	Negative	M0	Positive	N1	403	0	LumA	Luminal B	Positive	LumA/B	-10	-5	followup	T_Other	T2	LIVING	0	TCGA-D8-A140-01	403	0	days		C3-BRCA/Luminal	cluster 3	BRCA CIMP c7	BRCA nonbasal-like c8	BRCA nonbasal-like c7	miRNA cluster 4	cluster 6	mutation c1uster 9	TCGA-D8-A140	403	0	days	403	days	TCGA Breast Cancer (BRCA)
TCGA.D8.A1J9	Stage IA	48	2	Stage I	248	NA	Positive	FEMALE	Positive	NA	NA	NA	Negative	M0	Negative	N0	248	0	LumB		Negative		NA	NA	enrollment	T1	T1	LIVING	0	TCGA-D8-A1J9-01	532	0	days	High	C3-BRCA/Luminal	cluster 3	BRCA CIMP c7	BRCA basal-like c6	BRCA nonbasal-like c7	miRNA cluster 6	cluster 1	mutation cluster 8	TCGA-D8-A1J9	532	0	days	532	days	TCGA Breast Cancer (BRCA)
TCGA.D8.A1JA	Stage X	60	1	Stage IIIB	18	NA	Negative	FEMALE	Positive	NA	NA	NA	Negative	M0	Negative	N0	18	0	Her2		Negative		NA	NA	enrollment	T_Other	T4	LIVING	0	TCGA-D8-A1JA-01	502	0	days	Iq	C3-BRCA/Luminal	cluster 4	BRCA CIMP c7	BRCA basal-like c6	BRCA nonbasal-like c7	miRNA cluster 12	cluster 5		TCGA-D8-A1JA	431	1	days	502	days	TCGA Breast Cancer (BRCA)
TCGA.D8.A1JB	Stage IIB	54	3	Stage IIB	0	NA	Positive	FEMALE	Positive	NA	NA	NA	Negative	M0	Positive	N1	0	0	LumA		Positive		NA	NA	enrollment	T_Other	T2	LIVING	0	TCGA-D8-A1JB-01	1688	0	days	High	C3-BRCA/Luminal	cluster 1	BRCA non-CIMP c9	BRCA nonbasal-like c8	BRCA nonbasal-like c7	miRNA cluster 13	cluster 6	mutation c1uster 9	TCGA-D8-A1JB	1688	0	days	1688	days	TCGA Breast Cancer (BRCA)
TCGA.D8.A1X5	Stage IIIC	81	5	Stage IIIC	171	NA	Positive	FEMALE	Positive	NA	NA	NA	Negative	M0	Positive	N3	171	0	LumB		Positive		NA	NA	enrollment	T_Other	T2	LIVING	0	TCGA-D8-A1X5-01	565	0	days	High	C3-BRCA/Luminal	cluster 3	BRCA CIMP c7	squamous c3	BRCA nonbasal-like c7	miRNA cluster 12	cluster 5	mutation cluster 5	TCGA-D8-A1X5	565	0	days	565	days	TCGA Breast Cancer (BRCA)
TCGA.D8.A1XJ	Stage IIIA	76	1	Stage IIIA	352	NA	Positive	FEMALE	Positive	NA	NA	NA	Negative	M0	Positive	N1	352	0	Her2		Positive		NA	NA	enrollment	T_Other	T3	LIVING	0	TCGA-D8-A1XJ-01	663	0	days	Squamous	C3-BRCA/Luminal	cluster 3	BRCA CIMP c7	BRCA basal-like c6	BRCA nonbasal-like c7	miRNA cluster 6	cluster 7	mutation cluster 5	TCGA-D8-A1XJ	663	0	days	663	days	TCGA Breast Cancer (BRCA)
TCGA.D8.A1XS	Stage IIIC	48	3	Stage IIIC	18	NA	Positive	MALE	Positive	NA	NA	NA	Negative	M0	Positive	N3	18	0	LumB		Positive		NA	NA	enrollment	T_Other	T2	LIVING	0	TCGA-D8-A1XS-01	496	0	days	High	C3-BRCA/Luminal	cluster 2	BRCA non-CIMP c9	BRCA nonbasal-like c8	BRCA nonbasal-like c7	miRNA cluster 4	cluster 4	mutation cluster 4	TCGA-D8-A1XS	496	0	days	496	days	TCGA Breast Cancer (BRCA)
TCGA.D8.A1XT	Stage IIA	61	1	Stage IIA	193	NA	Negative	FEMALE	Positive	NA	NA	NA	Negative	M0	Positive	N1	193	0	Her2		Negative		NA	NA	enrollment	T1	T1	LIVING	0	TCGA-D8-A1XT-01	506	0	days	High	C3-BRCA/Luminal	cluster 4	BRCA CIMP c7	BRCA basal-like c6	BRCA nonbasal-like c7	miRNA cluster 4	cluster 4	mutation cluster 5	TCGA-D8-A1XT	506	0	days	506	days	TCGA Breast Cancer (BRCA)
TCGA.D8.A1XY	Stage IIA	74	NA	Stage IIA	81	NA	Positive	FEMALE	Positive	NA	NA	NA	Negative	M0	Negative	N0	81	0	LumA		Positive		NA	NA	enrollment	T_Other	T2	LIVING	0	TCGA-D8-A1XY-01	503	0	days	High	C3-BRCA/Luminal	cluster 2	BRCA non-CIMP c9	BRCA nonbasal-like c8	BRCA nonbasal-like c7	miRNA cluster 4	cluster 4	mutation cluster 4	TCGA-D8-A1XY	503	0	days	503	days	TCGA Breast Cancer (BRCA)
TCGA.D8.A27N	Stage IIIA	36	5	Stage IIIA	145	NA	Positive	FEMALE	Positive	NA	NA	NA	Negative	M0	Positive	N2	145	0	LumB		Positive		NA	NA	enrollment	T_Other	T2	LIVING	0	TCGA-D8-A27N-01	519	0	days	High	C3-BRCA/Luminal	cluster 4	BRCA CIMP c7	BRCA basal-like c6	BRCA nonbasal-like c7	miRNA cluster 4		mutation cluster 5	TCGA-D8-A27N	519	0	days	519	days	TCGA Breast Cancer (BRCA)
TCGA.D8.A27W	Stage IIIB	55	3	Stage IIIB	15	NA	Positive	FEMALE	Positive	NA	NA	NA	Negative	M0	Negative	N0	15	0	LumB		Positive		NA	NA	enrollment	T_Other	T4	LIVING	0	TCGA-D8-A27W-01	373	0	days	High	C3-BRCA/Luminal	cluster 4	BRCA CIMP c7	BRCA nonbasal-like c8	BRCA nonbasal-like c7	miRNA cluster 5		mutation c1uster 9	TCGA-D8-A27W	373	0	days	373	days	TCGA Breast Cancer (BRCA)
TCGA.E2.A14P	Stage IIIC	79	3	Stage IIIC	487	NA	Negative	FEMALE	Positive	1	1	1	Negative	M0	Positive	N3	487	0	Her2	HER2-enriched	Negative	Her2	-11	-5	enrollment	T_Other	T2	LIVING	0	TCGA-E2-A14P-01	1246	0	days	High	C3-BRCA/Luminal	cluster 1	BRCA non-CIMP c9	BRCA basal-like c6	BRCA nonbasal-like c7	miRNA cluster 4	cluster 4	mutation cluster 5	TCGA-E2-A14P	1246	0	days	1246	days	TCGA Breast Cancer (BRCA)
TCGA.E2.A14V	Stage IIB	53	5	Stage IIB	748	NA	Positive	FEMALE	Positive	1	1	1	Negative	M0	Positive	N1	748	0	Her2	HER2-enriched	Positive	Her2	-1	-5	enrollment	T_Other	T2	LIVING	0	TCGA-E2-A14V-01	1042	0	days	High	C3-BRCA/Luminal	cluster 4	BRCA CIMP c7	BRCA basal-like c6	BRCA nonbasal-like c7	miRNA cluster 4	cluster 4	mutation cluster 4	TCGA-E2-A14V	1042	0	days	1042	days	TCGA Breast Cancer (BRCA)
TCGA.E2.A14W	Stage IIA	78	5	Stage IIA	833	NA	Positive	FEMALE	Positive	3	3	4	Negative	M0	Negative	N0	833	0	LumB	Luminal B	Positive	Her2	0	-3	enrollment	T_Other	T2	LIVING	0	TCGA-E2-A14W-01	974	0	days	High	C3-BRCA/Luminal	cluster 2	BRCA non-CIMP c9	BRCA nonbasal-like c8	BRCA nonbasal-like c7	miRNA cluster 6	cluster 7	mutation cluster 12	TCGA-E2-A14W	974	0	days	974	days	TCGA Breast Cancer (BRCA)
TCGA.E2.A14Y	Stage IIA	35	2	Stage IIA	688	NA	Positive	FEMALE	Positive	3	3	3	Negative	M0	Negative	N0	688	0	Basal	Basal-like	Positive	ReacII	-13	0	enrollment	T_Other	T2	LIVING	0	TCGA-E2-A14Y-01	2109	0	days	Iq	C4-BRCA/Basal	cluster 2	BRCA non-CIMP c9	BRCA basal-like c6	BRCA basal-like c8	miRNA cluster 11	cluster 5	mutation cluster 3	TCGA-E2-A14Y	2109	0	days	2109	days	TCGA Breast Cancer (BRCA)
TCGA.E2.A152	Stage I	56	1	Stage I	588	NA	Positive	FEMALE	Positive	2	2	1	Negative	M0	Negative	N0	588	0	Her2	HER2-enriched	Negative	Her2	-1	-5	enrollment	T1	T1	LIVING	0	TCGA-E2-A152-01	2128	0	days	High	C3-BRCA/Luminal	cluster 1	Cluster 5	BRCA basal-like c6	BRCA nonbasal-like c7	miRNA cluster 12	cluster 5	mutation cluster 8	TCGA-E2-A152	966	1	days	2128	days	TCGA Breast Cancer (BRCA)
TCGA.E2.A15E	Stage IIA	40	4	Stage IIA	517	NA	Positive	FEMALE	Positive	3	4	3	Negative	M0	Positive	N1	517	0	LumA	Luminal A	Positive	Her2	-5	-7	enrollment	T1	T1	LIVING	0	TCGA-E2-A15E-01	630	0	days	Squamous	C3-BRCA/Luminal	cluster 2	Low purity c2	BRCA nonbasal-like c8	BRCA nonbasal-like c7	miRNA cluster 13	cluster 6	mutation cluster 3	TCGA-E2-A15E	630	0	days	630	days	TCGA Breast Cancer (BRCA)
TCGA.E2.A15H	Stage IIA	38	2	Stage IIA	42	NA	Positive	FEMALE	Positive	3	1	3	Negative	M0	Positive	N1	42	0	LumA	Luminal A	Positive	Her2	0	0	enrollment	T1	T1	LIVING	0	TCGA-E2-A15H-01	393	0	days	BRCA-LUAD+	C3-BRCA/Luminal	cluster 2	BRCA non-CIMP c9	BRCA basal-like c6	BRCA nonbasal-like c7	miRNA cluster 4	cluster 4	mutation c1uster 9	TCGA-E2-A15H	393	0	days	393	days	TCGA Breast Cancer (BRCA)
TCGA.E2.A1B0	Stage IIIA	50	3	Stage IIIA	1271	NA	Negative	FEMALE	Positive	1	2	2	Negative	M0	Positive	N2	1271	0	Her2	HER2-enriched	Negative	ReacI	-13	-10	enrollment	T_Other	T2	LIVING	0	TCGA-E2-A1B0-01	1631	0	days	High	C3-BRCA/Luminal	cluster 5	Cluster 5	KIRC-like c1	BRCA nonbasal-like c7	miRNA cluster 4	cluster 4	mutation cluster 5	TCGA-E2-A1B0	1631	0	days	1631	days	TCGA Breast Cancer (BRCA)
TCGA.E2.A1B1	Stage IIB	45	3	Stage IIB	1361	NA	Positive	FEMALE	Positive	1	2	3	Negative	M0	Positive	N1	1361	0	LumA	Luminal A	Positive	ReacI	-5	-7	enrollment	T_Other	T2	LIVING	0	TCGA-E2-A1B1-01	2653	0	days	Kirc+	C5-KIRC	cluster 5	Low purity c2	KIRC-like c1	BRCA nonbasal-like c7	miRNA cluster 4	cluster 4	mutation c1uster 9	TCGA-E2-A1B1	2653	0	days	2653	days	TCGA Breast Cancer (BRCA)
TCGA.E2.A1LB	Stage IIB	41	1	Stage IIB	972	NA	Negative	FEMALE	Positive	NA	NA	NA	Negative	M0	Positive	N1	972	0	Her2		Negative		NA	NA	enrollment	T_Other	T2	LIVING	0	TCGA-E2-A1LB-01	2306	0	days	Kirc+	C3-BRCA/Luminal	cluster 4	BRCA CIMP c7	BRCA basal-like c6	BRCA nonbasal-like c7	miRNA cluster 7	cluster 3	mutation c1uster 9	TCGA-E2-A1LB	2306	0	days	2306	days	TCGA Breast Cancer (BRCA)
TCGA.E9.A1N6	Stage IIB	52	5	Stage IIB	0	NA	Positive	FEMALE	Positive	NA	NA	NA	Negative	M0	Positive	N1	0	0	LumB		Positive		NA	NA	enrollment	T_Other	T2	LIVING	1	TCGA-E9-A1N6-01	678	1	days	BRCA-LUAD+	C3-BRCA/Luminal	cluster 4	BRCA CIMP c7	BRCA nonbasal-like c8	BRCA nonbasal-like c7	miRNA c1uster 9	cluster 4		TCGA-E9-A1N6	443	1	days	678	days	TCGA Breast Cancer (BRCA)
TCGA.E9.A228	Stage IIB	58	5	Stage IIB	0	NA		FEMALE	Positive	NA	NA	NA	Negative	M0	Positive	N1	0	0	LumB				NA	NA	enrollment	T_Other	T2	LIVING	0	TCGA-E9-A228-01	1285	0	days	BRCA-LUAD+	C3-BRCA/Luminal	cluster 3	BRCA CIMP c7	BRCA nonbasal-like c8	BRCA nonbasal-like c7	miRNA cluster 14		mutation c1uster 9	TCGA-E9-A228	1285	0	days	1285	days	TCGA Breast Cancer (BRCA)
TCGA.E9.A22D	Stage IIA	38	5	Stage IIA	0	NA	Positive	FEMALE	Positive	NA	NA	NA	Negative	M0	Negative	N0	0	0	LumB		Positive		NA	NA	enrollment	T_Other	T2	LIVING	0	TCGA-E9-A22D-01	1248	0	days	High	C3-BRCA/Luminal	cluster 3	BRCA CIMP c7	BRCA nonbasal-like c8	BRCA nonbasal-like c7	miRNA cluster 4		mutation c1uster 9	TCGA-E9-A22D	1248	0	days	1248	days	TCGA Breast Cancer (BRCA)
TCGA.EW.A1IW	Stage IIB	80	2	Stage IIB	252	NA	Positive	FEMALE	Positive	NA	NA	NA	Negative	M0	Positive	N1	252	0	LumA		Positive		NA	NA	enrollment	T_Other	T2	LIVING	0	TCGA-EW-A1IW-01	371	0	days	Iq	C3-BRCA/Luminal	cluster 3	BRCA CIMP c7		BRCA nonbasal-like c7	miRNA cluster 4	cluster 4	mutation cluster 4	TCGA-EW-A1IW	371	0	days	371	days	TCGA Breast Cancer (BRCA)
TCGA.EW.A1J3	Stage IA	61	2	Stage I	252	NA	Positive	FEMALE	Positive	NA	NA	NA	Negative	M0	Negative	N0	252	0	LumA		Positive		NA	NA	enrollment	T1	T1	LIVING	0	TCGA-EW-A1J3-01	504	0	days	Iq	C3-BRCA/Luminal	cluster 4	BRCA CIMP c7	BRCA nonbasal-like c8	BRCA nonbasal-like c7	miRNA cluster 14	cluster 2	mutation c1uster 9	TCGA-EW-A1J3	504	0	days	504	days	TCGA Breast Cancer (BRCA)
TCGA.EW.A1OZ	Stage IIA	56	5	Stage IIA	941	NA	Positive	FEMALE	Positive	NA	NA	NA	Negative	M0	Negative	N0	941	0	LumB		Negative		NA	NA	enrollment	T_Other	T2	LIVING	0	TCGA-EW-A1OZ-01	1229	0	days	High	C3-BRCA/Luminal	cluster 4	BRCA CIMP c7	BRCA basal-like c6	BRCA nonbasal-like c7	miRNA cluster 4	cluster 4	mutation cluster 8	TCGA-EW-A1OZ	1229	0	days	1229	days	TCGA Breast Cancer (BRCA)
TCGA.EW.A1PD	Stage IIA	61	5	Stage IIA	174	NA	Positive	MALE	Positive	NA	NA	NA	Negative	M0	Positive	N1	174	0	LumA		Positive		NA	NA	enrollment	T1	T1	LIVING	0	TCGA-EW-A1PD-01	424	0	days	High	C3-BRCA/Luminal	cluster 2	BRCA CIMP c7	KIRC-like c1	BRCA nonbasal-like c7	miRNA cluster 14	cluster 4	mutation c1uster 9	TCGA-EW-A1PD	424	0	days	424	days	TCGA Breast Cancer (BRCA)
[truncated: 153 more columns]
